# Supplementary material for: A First Principles Study of Lithium Adsorption in Nanoporous Graphene
Source: Nanomaterials (Basel). 2024 Sep 20;14(18):1528. doi: 10.3390/nano14181528 (PMC11435369; doi:10.3390/nano14181528)
Supplement: Supplementary file 1 [file nanomaterials-14-01528-s001.zip]

Archive with 1 entries (1 files):
- nanomaterials-3207925-supplementary.pdf
